# Supplementary material for: Integrating In Vitro Dissolution and Physiologically Based Pharmacokinetic Modeling for Generic Drug Development: Evaluation of Amorphous Solid Dispersion Formulations for Tacrolimus
Source: Pharmaceutics. 2025 Feb 10;17(2):227. doi: 10.3390/pharmaceutics17020227 (PMC11858865; doi:10.3390/pharmaceutics17020227)
Supplement: Supplementary file 1 [file pharmaceutics-17-00227-s001.zip]

Archive with 1 entries (1 files):
- pharmaceutics-3463004-supplementary.pdf
